# Supplementary material for: Carbon Quantum Dots-Doped Ni3Se4/Co9Se8/Fe3O4 Multilayer Nanosheets Prepared Using the One-Step Solvothermal Method to Boost Electrocatalytic Oxygen Evolution
Source: Materials (Basel). 2023 Jul 20;16(14):5115. doi: 10.3390/ma16145115 (PMC10383042; doi:10.3390/ma16145115)
Supplement: Supplementary file 1 [file materials-16-05115-s001.zip]

Archive with 1 entries (1 files):
- materials-2434540-supplementary.pdf
